# Supplementary material for: Comprehensive transcriptomic analysis identifies SLC25A4 as a key predictor of prognosis in osteosarcoma
Source: Front Genet. 2024 Jun 18;15:1410145. doi: 10.3389/fgene.2024.1410145 (PMC11217516; doi:10.3389/fgene.2024.1410145)
Supplement: Supplementary file 1 [file DataSheet1.zip]

Archive with 7 entries (6 files):
- Supplementary Material Presentation/
- Supplementary Material Presentation/Figure S1.TIF
- Supplementary Material Presentation/Figure S2.TIF
- Supplementary Material Presentation/Figure S3.TIF
- Supplementary Material Presentation/Figure S4.TIF
- Supplementary Material Presentation/Figure_legends SuppInfo.docx
- Supplementary Material Presentation/Table_S1.docx
